# Supplementary material for: Pathways of Leymus chinensis Individual Aboveground Biomass Decline in Natural Semiarid Grassland Induced by Overgrazing: A Study at the Plant Functional Trait Scale
Source: PLoS One. 2015 May 5;10(5):e0124443. doi: 10.1371/journal.pone.0124443 (PMC4420280; doi:10.1371/journal.pone.0124443)
Supplement: S1 Table — (XLSX) [file pone.0124443.s005.xlsx]

## Sheet: Sheet1
		Y vs. X	Group	Intercept value	Lower CI		Upper CI	P
		LB vs. LN	non-grazing	–2.73	–3.20		–2.26	<0.001
			grazing	–3.80	–4.32		–3.28	<0.001
		LB vs. LL	non-grazing	–3.74	–4.50		–2.99	<0.001
			grazing	–3.43	–3.68		–3.18	<0.001
		LB vs. LW	non-grazing	–3.62	–4.39		–2.86	<0.001
			grazing	–3.01	–3.27		–2.75	<0.001
		LB vs. TLA	non-grazing	–2.73	–3.03		–2.44	<0.001
			grazing	–2.54	–2.65		–2.44	<0.001
		SB vs. SL	non-grazing	–2.54	–2.67		–2.41	<0.001
			grazing	–2.70	–2.83		–2.57	<0.001
		SB vs. SD	non-grazing	–1.72	–1.99		–1.44	<0.001
			grazing	–2.03	–2.23		–1.83	<0.001
		AB vs. PH	non-grazing	–2.87	–3.23		–2.50	<0.001
			grazing	–3.50	–3.70		–3.30	<0.001
