# Supplementary material for: Pathways of Leymus chinensis Individual Aboveground Biomass Decline in Natural Semiarid Grassland Induced by Overgrazing: A Study at the Plant Functional Trait Scale
Source: PLoS One. 2015 May 5;10(5):e0124443. doi: 10.1371/journal.pone.0124443 (PMC4420280; doi:10.1371/journal.pone.0124443)
Supplement: S2 Table — Abbreviations: SE = standard error; CR = critical ratio; “–” represents a regression weight fixed at 1.00, i.e. not estimated. (XLSX) [file pone.0124443.s006.xlsx]

## Sheet: Sheet1
	Path	Estimate	SE	CR	P
	Leaf traits ← Grazing	–14.71	2.66	–5.53	<0.001
	WH ← Grazing	–25.06	2.76	–9.08	<0.001
	ST ← Grazing	–11.91	1.83	–6.51	<0.001
	TLA ← Leaf traits	1	–	–	–
	SLA ← Leaf traits	0.2	0.01	27.92	<0.001
	LLW ← Leaf traits	0.02	0	7.02	<0.001
	LW ← Leaf traits	0.06	0	18.42	<0.001
	LL ← Leaf traits	0.32	0.02	21.43	<0.001
	LN ← Leaf traits	0.01	0	1.59	ns
	SL ← Stem traits	1	–	–	–
	SD ← Stem traits	0.01	0	11.3	<0.001
	SLD ← Stem traits	0.35	0.02	23.64	<0.001
	PH ← Whole plant traits	1	–	–	–
	AB ← Whole plant traits	0.02	0	14.64	<0.001
	AB ← Stem traits	0	0	6.11	<0.001
	AB ← Leaf traits	0	0	–0.13	ns
