# Supplementary material for: Pathways of Leymus chinensis Individual Aboveground Biomass Decline in Natural Semiarid Grassland Induced by Overgrazing: A Study at the Plant Functional Trait Scale
Source: PLoS One. 2015 May 5;10(5):e0124443. doi: 10.1371/journal.pone.0124443 (PMC4420280; doi:10.1371/journal.pone.0124443)
Supplement: S3 Table — The annotations are as in S2 Table. (XLSX) [file pone.0124443.s007.xlsx]

## Sheet: Sheet1
	Path	Estimate	SE	CR	P
	Leaf traits ← Grazing	–0.50	0.09	–5.50	<0.001
	LN ← Leaf traits	1	–	–	–
	LL ← Leaf traits	11.18	1.43	7.83	<0.001
	LW ← Leaf traits	2.19	0.29	7.53	<0.001
	LLW ← Leaf traits	0.75	0.139	5.41	<0.001
	SLA ← Leaf traits	6.84	0.852	8.03	<0.001
	TLA ← Leaf traits	40.85	4.94	8.28	<0.001
	LB ← Leaf traits	0.36	0.05	7.8	<0.001
