# Supplementary material for: Pathways of Leymus chinensis Individual Aboveground Biomass Decline in Natural Semiarid Grassland Induced by Overgrazing: A Study at the Plant Functional Trait Scale
Source: PLoS One. 2015 May 5;10(5):e0124443. doi: 10.1371/journal.pone.0124443 (PMC4420280; doi:10.1371/journal.pone.0124443)
Supplement: S4 Table — The annotations are as in S2 Table. (XLSX) [file pone.0124443.s008.xlsx]

## Sheet: Sheet1
	Paths	Estimate	S.E.	C.R.	P
	Stem traits ← Grazing	–12.377	2.012	–6.151	<0.001
	SL ← Stem traits	1	–	–	–
	SD ← Stem traits	0.016	0.001	14.678	<0.001
	SLD ← Stem traits	0.403	0.011	36.346	<0.001
	SB ← Stem traits	0.015	0.001	23.828	<0.001
